# Supplementary material for: HNF4A expression as a potential diagnostic tool to discriminate primary gastric cancer from breast cancer metastasis in a Brazilian cohort
Source: Diagn Pathol. 2017 Jun 5;12:43. doi: 10.1186/s13000-017-0635-2 (PMC5460322; doi:10.1186/s13000-017-0635-2)
Supplement: Additional file 1: — Distribution of the sensitivity, specificity, positive predictive value, negative predictive value and accuracy percentage values for the ER, PR, GCDFP-15 and HNF4A markers. (XLS 36 kb) [file 13000_2017_635_MOESM1_ESM.xls]

## Sheet: Sheet1
Supplemental_Table1 – Sensitivity, specificity, positive predictive value, negative predictive value and accuracy percentage values distribution in ER, PR, GCDFP-15 and HNF4A markers.
Indicators	ER	PR	GCDFP-15 (%)	ER-PR-GCDFP-15	HNF4A (%)	ALL
	(%)	(%)		(%)		(%)
Sensibility	48	24	36	52	100	100
Specificity	100	100	100	100	96	-
Positive Predict Value (PPV)	100	100	100	100	94.4	100
Negative Predict Value (NPV)	56.7	47.2	51.5	58.6	100	-
Accuracy	69	54.8	61.9	71.4	97.6	100,0
